# Supplementary material for: Identification and Functional Verification of Cold Tolerance Genes in Spring Maize Seedlings Based on a Genome-Wide Association Study and Quantitative Trait Locus Mapping
Source: Front Plant Sci. 2021 Dec 9;12:776972. doi: 10.3389/fpls.2021.776972 (PMC8696014; doi:10.3389/fpls.2021.776972)
Supplement: Supplementary file 1 [file Data_Sheet_1.zip]

Archive with 13 entries (13 files):
- Supplementary File 1.docx
- Supplementary File 10.docx
- Supplementary File 11.docx
- Supplementary File 12.docx
- Supplementary File 13.jpg
- Supplementary File 2.docx
- Supplementary File 3.xlsx
- Supplementary File 4.docx
- Supplementary File 5.zip
- Supplementary File 6.docx
- Supplementary File 7.docx
- Supplementary File 8.docx
- Supplementary File 9.zip
