# Supplementary material for: Identification and Functional Verification of Cold Tolerance Genes in Spring Maize Seedlings Based on a Genome-Wide Association Study and Quantitative Trait Locus Mapping
Source: Front Plant Sci. 2021 Dec 9;12:776972. doi: 10.3389/fpls.2021.776972 (PMC8696014; doi:10.3389/fpls.2021.776972)
Supplement: Supplementary file 1 [file Data_Sheet_1.zip › Supplementary File 3.xlsx]

## Sheet: Population 1
Average values of all 30 strains
Sample	POD Activity(U/g×min)
W01	45.0667
W02	61.8333
W03	40.3
W04	37.6333
W05	35.1
W06	39.9
W07	31.1
W08	52.5333
W09	34.5667
W10	51.0333
W11	33.6
W12	44.6
W13	44
W14	59.2
W15	47.0667
W16	41.6
W17	76.2
W18	64.4667
W19	46.5
W20	52.7
W21	29.1667
W22	28.3
W23	40.6
W24	41.0333
W25	35.1667
W26	100.75
W27	33.4
W28	68.6
W29	35.4333
W30	41.7
W31	53.6667
W32	27.2333
W33	54.8333
W34	71.75
W35	33.7667
W36	41.2333
W37	37.8333
W38	64.6333
W39	27.6
W40	37.7
W41	36.3333
W42	33.4333
W43	29.4
W44	56.4
W45	38.12
W46	37.1667
W47	39.7
W48	22.9667
W49	40.6
W50	57.4333
W51	53.5
W52	41.2333
W53	27
W54	54.7333
W55	69.8333
W56	57.2667
W57	47.3667
W58	73.4667
W59	47.3667
W60	48.3333
W61	48.0333
W62	45.0667
W63	63.9333
W64	34.4
W65	55.4667
W66	57.4
W67	44.3667
W68	37.2333
W69	58.8333
W70	33.3333
W71	58.3333
W72	38.4
W73	62.2
W74	47.5667
W75	46.26
W76	73.3667
W77	31.7667
W78	53.6333
W79	70.6
W80	40.6333

## Sheet: Population 2
Average values of all 30 strains
Sample	POD Activity(U/g×min)
J001	46.62
J002	39.33
J003	67.03
J004	33.21
J005	58.54
J006	47.83
J007	76.25
J008	57.92
J009	37.82
J010	68.18
J011	75.66
J012	31.2
J013	57.51
J014	64.53
J015	81.69
J016	29.46
J017	64.2
J018	43.71
J019	45.47
J020	28.68
J021	70.44
J022	32.35
J023	54.07
J024	78.91
J025	46.9
J026	27.87
J027	37.27
J028	59.34
J029	83.37
J030	52.87
J031	33.04
J032	64.51
J033	48.25
J034	77.33
J035	37.42
J036	54.05
J037	61.75
J038	80.16
J039	34.46
J040	73.34
J041	50.19
J042	51.67
J043	28.89
J044	76.17
J045	44.81
J046	46.92
J047	39.35
J048	63.29
J049	40.23
J050	79.9
J051	54.64
J052	33.78
J053	70.43
J054	49.88
J055	27.44
J056	56.73
J057	33.45
J058	63.73
J059	75.14
J060	50.35
J061	56.3
J062	30.51
J063	50.79
J064	67.36
J065	71.41
J066	56.34
J067	43.72
J068	82.49
J069	45.69
J070	34.03
J071	59.86
J072	42.29
J073	54.46
J074	40.9
J075	78.61
J076	48.4
J077	31.05
J078	30.36
J079	71.75
J080	47.9
J081	60.72
J082	40.26
J083	52.21
J084	65.93
J085	36.07
J086	32.43
J087	47.29
J088	43.11
J089	59.27
J090	58.01
J091	43.06
J092	51.36
J093	33.36
J094	82.74
J095	51.55
J096	39.12
J097	56.07
J098	52.6
J099	39.85
J100	52.85
J101	55.32
J102	63.66
J103	51.33
J104	64.19
J105	68.51
J106	30.73
J107	39.34
J108	72.09
J109	62.55
J110	53.02
J111	55.95
J112	41.92
J113	76.06
J114	30.09
J115	63.68
J116	50.21
J117	81.83
J118	55.3
J119	67.64
J120	64.81
J121	58.95
J122	43.51
J123	28.38
J124	79.55
J125	47.06
J126	56.74
J127	78.79
J128	29.95
J129	61.25
J130	79.02
J131	28.31
J132	81.05
J133	32.88
J134	51.42
J135	82.46
J136	36.76
J137	68.1
J138	53.1
J139	37.97
J140	31.71
J141	72.23
J142	47.3
J143	63.25
J144	73.61
J145	74.06
J146	76.85
J147	55.9
J148	32.11
J149	53.98
J150	76.96
J151	28.01
J152	82.6
J153	52.36
J154	42.31
J155	39.05
J156	65.39
J157	61.07
J158	51.74
J159	65.54
J160	78.67
J161	40.8
J162	61.76
J163	65.03
J164	51.34
J165	76.33
J166	59.77
J167	82.87
J168	67.69
J169	33.42
J170	61.27
J171	58.24
J172	48.58
J173	78.19
J174	44.16
J175	58.18
J176	41.12
J177	63.57
J178	79.85
J179	46.64
J180	54.35
J181	77.91
J182	35.11
J183	63.95
J184	74.22
J185	45.4
J186	44.6
J187	72.76
J188	52.19
J189	55.61
J190	28.23
J191	53.58
J192	67.82
J193	49.05
J194	64.49
J195	41.46
J196	73.97
J197	53.02
J198	66.33
J199	57.32
J200	30.84
J201	62.59
J202	69.07
J203	61.93
J204	70.98
J205	69.37
J206	78.81
J207	53.68
J208	55.24
J209	68.23
J210	70.03
